# Supplementary material for: Assessing the Value of Omalizumab for Pediatric Asthma in China: A Multicriteria Decision Analysis
Source: Healthcare (Basel). 2025 Sep 23;13(19):2385. doi: 10.3390/healthcare13192385 (PMC12523588; doi:10.3390/healthcare13192385)
Supplement: Supplementary file 1 [file healthcare-13-02385-s001.zip]

Archive with 1 entries (1 files):
- healthcare-3808891-supplementary.pdf
